# Supplementary material for: Optimizing Mental Stress Detection via Heart Rate Variability Feature Selection
Source: Sensors (Basel). 2025 Jul 3;25(13):4154. doi: 10.3390/s25134154 (PMC12252238; doi:10.3390/s25134154)
Supplement: Supplementary file 1 [file sensors-25-04154-s001.zip]

Archive with 1 entries (1 files):
- sensors-3648426-supplementary.pdf
